# Supplementary material for: Strontium and oxygen isotope analysis reveals changing connections to place and group membership in the world’s earliest village societies
Source: Sci Rep. 2025 Oct 3;15:34598. doi: 10.1038/s41598-025-18134-3 (PMC12494774; doi:10.1038/s41598-025-18134-3)
Supplement: Supplementary file 2 — Supplementary Material 2. [file 41598_2025_18134_MOESM2_ESM.xlsx]

## Sheet: Table S1
Table S1. Description of all analyzed human tooth enamel samples alongside their individual 87Sr/86Sr and Phosphate δ18O(v-smow) values. *The elevated δ18O value of Individual 413, DJ II (Dja'de) may be caused by breastfeeding and therefore is not a reliable indicator of a non-local origin.
Site	Individual	Context	Age, Sex	Dental element	87Sr/86Sr norm	2SE	Phosphate δ18O(v-smow)	87Sr/86Sr non-local	δ18O non-local
Cheikh Hassan	T1, Cranium 1	North Sector LB	Adult, indet.	M3 sup R	0.7083	8e-06	16.53	yes	no
Cheikh Hassan	T1, Cranium 2	North Sector LB	Adult, indet.	M2 inf R	0.70798	1.1e-05	17.95	no	no
Cheikh Hassan	T2, Individual 1	South Sector LO2	Adult, indet.	M2 sup R	0.70788	8e-06	13.55	no	no
Cheikh Hassan	T4	North Sector LB, under wall P4 close to T3	Adult, indet.	M3 inf L	0.7079	9e-06	15.18	no	no
Cheikh Hassan	T7	North Sector LB, in Square K147-148	Adult, indet.	M2 inf L	0.70788	1.4e-05	13.88	no	no
Dja’de El Mughara	108-sq A	Dépôt 108, DJ III	Young adult, female	M2 inf L	0.70787	1e-05	14.19	no	no
Dja’de El Mughara	108-md a isolated	Dépôt 108, DJ III	Adult, indet	P2 inf R	0.7077	8e-06	15.6	yes	yes
Dja’de El Mughara	108-md c isolated	Dépôt 108, DJ III	Adult, indet	M2 inf L	0.70791	1.1e-05	13.21	no	no
Dja’de El Mughara	179-DJ-1	Dépôt 179 (DJ III)	Subadult	M1 sup L	0.7079	1.3e-05	14.23	no	no
Dja’de El Mughara	179-DJ97-72	Dépôt 179 (DJ III)	Indet	P1 inf R	0.70787	8e-06	13.75	no	no
Dja’de El Mughara	180-sq F	Dépôt 180 (DJ III)	Adult, indet.	M3 sup L	0.70791	1e-05	14.08	no	no
Dja’de El Mughara	180-sq J	Dépôt 180 (DJ III)	Adult, indet.	P1 sup R	0.70798	8e-06	14.3	no	no
Dja’de El Mughara	180-sq K	Dépôt 180 (DJ III)	Adult, indet.	M3 inf R	0.70792	1.2e-05	13.45	no	no
Dja’de El Mughara	183-sq B	Dépôt 183 (DJ III)	Adult	P1 inf L	0.7079	1.1e-05	13.69	no	no
Dja’de El Mughara	183-sq C	Dépôt 183 (DJ III)	Adult, indet.	M2 inf L	0.70788	8e-06	14.09	no	no
Dja’de El Mughara	245-	Dépôt 245 (DJ III)	Adult	P1 inf L	0.70793	8e-06	14.03	no	no
Dja’de El Mughara	259-	Dépôt 259 (DJ III)	Subadult	P2 sup L	0.70793	1.1e-05	13.69	no	no
Dja’de El Mughara	283-sq C	Dépôt 283 (DJ II)	Adult, indet.	M3 inf R	0.70787	1.1e-05	12.79	no	yes
Dja’de El Mughara	350-	Dépôt 350 (DJ II)	Adult, indet.	M3 sup L	0.70792	1e-05	13.88	no	no
Dja’de El Mughara	304-DJ00-5	Dépôt 304 (DJ III)	Subadult	M2 inf R	0.70794	8e-06	14.08	no	no
Dja’de El Mughara	336-	Dépôt 336 (DJ III)	Subadult	M1 sup R	0.7079	7e-06	13.59	no	no
Dja’de El Mughara	413-	Individu 413, DJ II	Adult, male	M1 inf R	0.7079	9e-06	16.03	no	yes*
Tell Mureybet	Cranium 2	North of Wall 1 of IVB structure;	Adult, indet.	M3 sup L	0.70787	9e-06	12.86	no	no
Tell Mureybet	Skeleton 4	Between Walls 1 and 2 under clay floor	Adult, indet.	M3 sup L	0.70794	1e-05	14.19	no	no
Tell Mureybet	Skeleton 5	Near Wall 3	Adult, indet.	M2 inf L	0.70784	8e-06	13.25	no	no
Tell Halula	H68a	Occupation phase 08, building DD	Adult, male	P1 inf L	0.70794	8e-06	14.48	no	yes
Tell Halula	H69	Occupation phase 08, building DD	Adult, male	M2 inf R	0.70789	7e-06	16.87	no	no
Tell Halula	H70	Occupation phase 08, building DD	Adult, female	Canine inf L	0.70792	7e-06	14.62	no	yes
Tell Halula	H48	Occupation phase 09, building DC	Adult, female	Premolar inf R	0.70796	9e-06	16.3	no	no
Tell Halula	H49	Occupation phase 09, building DC	Adult, female	P2 sup R	0.70798	9e-06	17.09	no	no
Tell Halula	H53	Occupation phase 09, building DC	Subadult	M2 sup L	0.70796	1e-05	16.83	no	no
Tell Halula	H57	Occupation phase 09, building DC	Adult, male	P2 sup L	0.70793	1.4e-05	17.14	no	no
Tell Halula	H30	Occupation phase 10, building DB	Adult, male	P2 sup L	0.70796	1.1e-05	17.15	no	no
Tell Halula	HX	Occupation phase 10, building HE	Adult, indet.	M2 sup L	0.70804	7e-06	15.99	no	no
Tell Halula	HX	Occupation phase 10, building HE	Adult, indet.	M3sup L	0.70804	7e-06	16.36	no	no
Tell Halula	H98	Occupation phase 11, House 2A	Adult, female	P2 sup R	0.70797	7e-06	17.34	no	no
Tell Halula	H99	Occupation phase 11, building HD	Adult, indet.	P1 sup R	0.70803	8e-06	17.12	no	no
Tell Halula	H111	Occupation phase 11, building HD	Adult, indet.	P1 sup R	0.70797	8e-06	17.44	no	no
Tell Halula	H144	Occupation phase 11, building EFC	Adult, indet.	M2 inf L	0.70789	7e-06	16.65	no	no
Tell Halula	H145	Occupation phase 11, building EFC	Adult, indet.	P1 sup R	0.70798	1.1e-05	16.98	no	no
Tell Halula	H65	Occupation phase 12, building F/EB	Adult, male	M2 inf R	0.70798	1e-05	17.08	no	no
Tell Halula	H40	Occupation phase 11, building F/EC	Adult, indet.	P2 sup R	0.70797	8e-06	17.44	no	no
Tell Halula	H77	Occupation phase 12, building HC	Adult, female	M2 inf L	0.708	7e-06	16.83	no	no
Tell Halula	H79	Occupation phase 12, building HC	Adult, indet.	M2 inf L	0.70792	9e-06	16.61	no	no
Tell Halula	H89	Occupation phase 12, building HC	Subadult	M2 sup R	0.70796	1e-05	17.28	no	no
Tell Halula	H133	Occupation phase 12, building JB	Adult, indet.	P2 sup R	0.70804	9e-06	16.83	no	no
Tell Halula	H136	Occupation phase 12, building JB	Adult, male	P2 sup R	0.70798	8e-06	17.01	no	no
Tell Sabi Abyad	BN09-003	Level A2	Adult Female(?)	M2 inf R	0.70813	9e-06	17.93	no	no
Tell Sabi Abyad	BN09-008	Level A2	Adult Female(?)	M2 sup R	0.70814	9e-06	18.71	no	no
Tell Sabi Abyad	BN09-009	Level A2	Adult Female	M2 inf L	0.70813	9e-06	18.34	no	no
Tell Sabi Abyad	BN09-035	Level A2	Adult Female	M3 inf R	0.70735	8e-06	17.19	yes	no
Tell Sabi Abyad	BN09-021A	Trench J4S, building A2.9	Subadult Male(?)	M2 inf R	0.70813	1e-05	17.88	no	no
Tell Sabi Abyad	BN09-027	Trench J4S, building A2.9	Subadult	M2 sup L	0.70807	7e-06	17.1	no	no
Tell Sabi Abyad	BN09-034	Trench J4S, building A2.9	Subadult	M1 sup L	0.70816	1e-05	17.12	no	no
Tell Sabi Abyad	BN03-006	Level A4, house A4.2	Subadult	M2 inf R	0.70813	8e-06	16.62	no	no
Tell Sabi Abyad	BN08-001	Level B3-C8, group NW	Subadult	M2 sup R	0.70812	8e-06	17.41	no	no
Tell Sabi Abyad	BN09-005	Level B3-C8, group NW	Subadult	M2 in L	0.70816	1e-05	17.27	no	no
Tell Sabi Abyad	BN09-022	Level B3-C8, group NW	Subadult	M2 sup L	0.70809	7e-06	18.55	no	no
Tell Sabi Abyad	BN09-039	Level B3-C8, group NW	Adult Female	M2 inf L	0.70815	9e-06	15.79	no	no
Tell Sabi Abyad	BN09-043	Level B3-C8, group NW	Subadult Male(?)	M3 inf L	0.70811	9e-06	18	no	no
Tell Sabi Abyad	BN08-043	Level B3-C8, group NW	Subadult	M2 sup R	0.70814	7e-06	18.43	no	no
Tell Sabi Abyad	BN09-040	Level B3-C8, group NW	Adult Female	M1 inf L	0.70764	7e-06	17.78	yes	no
Tell Sabi Abyad	BN08-028	Trench J3, Level B3-C8, group SE	Adult Female	M2 inf L	0.70797	1e-05	17.8	yes	no
Tell Sabi Abyad	BN08-029	Trench J3, Level B3-C8, group SE	Subadult	M2 inf L	0.70814	7e-06	16.36	no	no
Tell Sabi Abyad	BN07-116	Trench J3, Level B3-C8, group SE	Adult Male	M2 inf R	0.70814	9e-06	17.48	no	no
Tell Sabi Abyad	BN09-011	Trench J3, Level B3-C8, group SE	Adult Female	M2 inf L	0.70817	1.1e-05	15.11	no	yes
Tell Sabi Abyad	BN09-055	Trench J3, Level B3-C8, group SE	Subadult Female(?)	M2 inf R	0.70813	8e-06	16.83	no	no
Tell Sabi Abyad	BN08-056	Trench J3, Level B3-C8, group SE	Adult Male	M2 inf R	0.70814	9e-06	17.23	no	no
Tell Sabi Abyad	BN08-052	Trench J3, Level B3-C8, group SE	Adult Female	M2 inf L	0.70822	1e-05	16.97	no	no
Tell Sabi Abyad	BN08-053	Trench J3S, pit 152	Adult Female	M2 inf L	0.70735	8e-06	15.9	yes	no
Tell Sabi Abyad	BN08-018	Trench J3, Level C3-D, bent legs	Subadult Male?	M2 inf L	0.70793	8e-06	19.65	yes	yes
Tell Sabi Abyad	BN99-011	Trench P13, found along wall EE	Adult Male	M2 inf L	0.70811	1e-05	18.93	no	no

## Sheet: Table S2
Table S2. Descriptive statistics for the 87Sr/86Sr data for all sites. CI: Confidence Interval, SE: Standard Error, SD: Standard Deviation, Var: Variance, Min: Minimum value, Max: Maximum value.
Site	n	Mean	95% CI Mean lower	95% CI Mean upper	SE	SD	Var	Median	Min	Max	Range
Cheikh Hassan	5	0.707988	0.707765	0.708211	8e-05	0.000179	0	0.7079	0.70788	0.7083	0.00042
Dja'de El Mughara	17	0.707896	0.707866	0.707926	1.4e-05	5.8e-05	0	0.7079	0.7077	0.70798	0.00028
Tell Mureybet	3	0.707883	0.707756	0.708011	3e-05	5.1e-05	0	0.70787	0.70784	0.70794	0.0001
Tell Halula	21	0.707965	0.707946	0.707984	9e-06	4.3e-05	0	0.70797	0.707888	0.708037	0.000149
Tell Sabi Abyad	25	0.708038	0.707941	0.708135	4.7e-05	0.000235	0	0.70813	0.70735	0.70822	0.00087

## Sheet: Table S3
Table S3. Published [44] and unpublished plant and human enamel 87Sr/86Sr data used to establish the local Sr baselines for the Balikh and the Upper Syrian Euphrates.
Site	Region	Material	87Sr/86Sr norm	2SE	ID	Reference
Tell Sabi Abyad	Balikh	Dentine	0.70819	9e-06	BN08-052	This study
Tell Sabi Abyad	Balikh	Dentine	0.70817	8e-06	BN09-003	This study
Tell Sabi Abyad	Balikh	Dentine	0.70816	8e-06	BN09-035	This study
Balikh valley	Balikh	Plant	0.7084	NA	SYR 15	Henderson et al 2009
Balikh valley	Balikh	Plant	0.70834	NA	SYR 16	Henderson et al 2009
Balikh valley	Balikh	Plant	0.7086	NA	SYR 17	Henderson et al 2009
Balikh valley	Balikh	Plant	0.70827	NA	SYR 18	Henderson et al 2009
Tell Sabi Abyad	Balikh	Plant	0.7082	9e-06	SN399	This study
Tell Sabi Abyad	Balikh	Plant	0.70821	9e-06	SN400	This study
Tell Sabi Abyad	Balikh	Plant	0.70821	9e-06	SN401	This study
Balikh, near Mounbatah	Balikh	Plant	0.70829	9e-06	SN402	This study
Balikh, 30 km N. of Raqqa	Balikh	Plant	0.70838	8e-06	SN403	This study
Dja'de	Euphrates	Dentine	0.70783	7e-06	108-md a isolated	This study
Dja'de	Euphrates	Dentine	0.70786	9e-06	179-DJ97-72	This study
Dja'de	Euphrates	Dentine	0.70788	1.1e-05	180-sq F	This study
Dja'de	Euphrates	Dentine	0.70789	6e-06	180-sq J	This study
Cheikh Hassan	Euphrates	Dentine	0.70785	9e-06	T1 Cranium 1	This study
Cheikh Hassan	Euphrates	Dentine	0.70778	9e-06	T2 Individual 1	This study
Cheikh Hassan	Euphrates	Dentine	0.70777	9e-06	T4	This study
Mureybet	Euphrates	Dentine	0.70779	7e-06	Cranium 2	This study
Mureybet	Euphrates	Dentine	0.7078	1.2e-05	Skeleton 4	This study
Mureybet	Euphrates	Dentine	0.7078	7e-06	Skeleton 5	This study
Halula	Euphrates	Dentine	0.70797	8e-06	H69	This study
Halula	Euphrates	Dentine	0.70797	9e-06	H98	This study
Halula	Euphrates	Dentine	0.70798	1.1e-05	HX	This study
Jebel Aruda	Euphrates	plant	0.70787	8e-06	SN414	This study
Qala Nejim	Euphrates	plant	0.70797	9e-06	SN412	This study
Meskene	Euphrates	plant	0.70801	8e-06	SN413	This study

## Sheet: Table S4
Table S4. Descriptive statistics for the Phosphate δ18O(v-smow) data for all sites. CI: Confidence Interval, SE: Standard Error, SD: Standard Deviation, Var: Variance, Min: Minimum value, Max: Maximum value.
Site	n	Mean	95% CI Mean lower	95% CI Mean upper	SE	SD	Var	Median	Min	Max	Range
Cheikh Hassan	5	15.4	13.1	17.7	0.8	1.8	3.4	15.2	13.6	18	4.4
Dja'de El Mughara	17	14	13.6	14.4	0.2	0.8	0.6	14	12.8	16	3.2
Tell Mureybet	21	16.7	16.4	17.1	0.2	0.8	0.6	17	14.5	17.4	3
Tell Halula	3	13.4	11.7	15.1	0.4	0.7	0.5	13.3	12.9	14.2	1.3
Tell Sabi Abyad	25	17.5	17	17.9	0.2	1	1.1	17.4	15.1	19.7	4.5

## Sheet: Table S5
Table S5. Normality test of the distribution of δ18O values across sites after the removal of individuals that display non-local 87Sr/86Sr values. Non-normally distributed categories are indicated in bold.
	Shapiro-Wilk Normality test
Site	Statistic	df	P
Cheikh Hassan	0.874	4	0.313
Dja'de El Mughara	0.832	16	0.007
Tell Mureybet	0.946	3	0.552
Tell Halula	0.719	21	<.001
Tell Sabi Abyad	0.969	20	0.728

## Sheet: Table S6
Table S6. Normality test of the distribution of δ18O values by period (pre- Late PPNB and post- Late PPNB sites) after the removal of individuals that display non-local Sr values. Non-normally distributed categories are indicated in bold.
	Shapiro-Wilk normality test
Period	Statistic	df	P
Pre-LPPNB	0.854	30	<.001
Post-LPPNB	0.965	34	0.328

## Sheet: Table S7
Table S7. Summary results of the Dunn’s post-hoc multiple comparison non-parametric test among sites. P values have been adjusted for multiple comparisons using the Bonferroni correction. Significant differences at a 0.05 threshold are indicated in bold
Site	Cheikh Hassan	Dja'de El Mughara	Tell Mureybet	Tell Halula	Tell Sabi Abyad
Cheikh Hassan	-
Dja'de El Mughara	Z=12.688,SE=10.406,P=1	-
Tell Mureybet	Z=17.042,SE=14.218,P=1	Z=4.354,SE=11.712,P=1	-
Tell Halula	Z=-13.601,SE=10.156,P=1	Z=-26.289,SE=6.177,P=0	Z=30.643,SE=11.49,P=0.077	-
Tell Sabi Abyad	Z=-22.285,SE=10.196,P=0.252	Z=-35.513,SE=6.244,P=0	Z=-39.867,SE=11.526,P<0.01	Z=-9.224,SE=5.816, P=1	-

## Sheet: Table S8
Table S8. Database of published 87Sr/86Sr and δ18O isotopic values in Epipalaeolithic and Neolithic Soutwest Asia. Data is reported as it appears in the original publication [39, 45-49]
Site	Period	Date	ID	Element	Age at death (y)	Biological sex	87Sr/86Sr	2 Sd	δ18O (v-smow)carb	δ18O (v-smow)Phos	Local	Reference	Country	Region
Ain Mallaha	Early Natufian	13050-11050 calBC	EM04-Homo174	42	Young adult	M	0.707739	1.1e-05	27.0042	18.1889	No	45	Israel	S Levant
Ain Mallaha	Final Natufian	10050-9550 calBC	EM04-Locus203-9708-13	46			0.708017	8e-06	26.5511	17.7211	Yes	45	Israel	S Levant
Ain Mallaha	Final Natufian	10050-9550 calBC	EM04-Locus228-9447	44			0.707842	8e-06	24.6663	15.7757	Yes	45	Israel	S Levant
Ain Mallaha	Final Natufian	10050-9550 calBC	EM05-Homo179-4	36	Adult	Indeterminate	0.707862	1.1e-05	26.2627	17.4234	Yes	45	Israel	S Levant
Ain Mallaha	Final Natufian	10050-9550 calBC	EM05-Locus240-HomoD-9949-7	14	Young adult	F	0.707871	9e-06	26.3348	17.4979	Yes	45	Israel	S Levant
Ain Mallaha	Final Natufian	10050-9550 calBC	EM97-H94-5979	Lower incisor crown			0.707903	1.1e-05	27.2518	18.4444	Yes	45	Israel	S Levant
Ain Mallaha	Final Natufian	10050-9550 calBC	EM97-P98-6143	26			0.707634	9e-06	26.3657	17.5297	No	45	Israel	S Levant
Ain Mallaha	Final Natufian	10050-9550 calBC	EM98-R95-6524	26			0.707958	9e-06	25.6999	16.8425	Yes	45	Israel	S Levant
Ain Mallaha	Final Natufian	10050-9550 calBC	EM99-I98a-7075	Undetermined Molar			0.707588	1.1e-05	25.9949	17.147	No	45	Israel	S Levant
Tell Qarassa North	Early PPNB	8733 -7959 calBC	QR09-EF03-N45	37	20-25	F	0.707587	8e-06	26.5655	17.736	Yes	45	Syria	S Levant
Tell Qarassa North	Early PPNB	8733 -7959 calBC	QR09-EF10-N41	17	20-25	M	0.707611	1e-05	25.2618	16.3904	Yes	45	Syria	S Levant
Tell Qarassa North	Early PPNB	8733 -7959 calBC	QR09-EF11-N19	26		Indeterminate	0.707593	1e-05	26.0545	17.2085	Yes	45	Syria	S Levant
Tell Qarassa North	Early PPNB	8733 -7959 calBC	QR09-EF12-N3	16	Adult	F	0.707595	8e-06	25.3974	16.5303	Yes	45	Syria	S Levant
Tell Qarassa North	Early PPNB	8733 -7959 calBC	QR09-EF18-V67	37	25-35	M	0.707789	9e-06	32.458	23.8183	No	45	Syria	S Levant
Tell Qarassa North	Early PPNB	8733 -7959 calBC	QR09-UE24-Y68-A3	36	6± 2	Indeterminate	0.707668	5.8591E-06	25.6138	16.7537	Yes	45	Syria	S Levant
Tell Qarassa North	Early PPNB	8733 -7959 calBC	QR09-UE4-V67	84	2±1	Indeterminate	0.707626	1.1e-05	26.941	18.1236	Yes	45	Syria	S Levant
Tell Qarassa North	Early PPNB	8733 -7959 calBC	QR09-UE7-Y67-N3	84	3± 1	Indeterminate	0.707579	1.2e-05	25.9228	17.0726	Yes	45	Syria	S Levant
Tell Qarassa North	Early PPNB	8733 -7959 calBC	QR09-V67-N174	26	Adult	Indeterminate	0.707582	4.25267E-06	27.4883	18.6885	Yes	45	Syria	S Levant
Tell Qarassa North	Early PPNB	8733 -7959 calBC	QR10-EF101-S1	26	12± 2	Indeterminate	0.707561	9e-06	25.7416	16.8856	Yes	45	Syria	S Levant
Tell Qarassa North	Early PPNB	8733 -7959 calBC	QR10-EF101-S10	16	17-25	M	0.707639	9e-06	26.5968	17.7683	Yes	45	Syria	S Levant
Tell Qarassa North	Early PPNB	8733 -7959 calBC	QR10-EF101-S11	37	17-25	M	0.707604	7e-06	27.3686	18.5649	Yes	45	Syria	S Levant
Tell Qarassa North	Early PPNB	8733 -7959 calBC	QR10-EF101-S2	37	17-25	M	0.70767	5.36304E-06	25.3975	16.5304	Yes	45	Syria	S Levant
Tell Qarassa North	Early PPNB	8733 -7959 calBC	QR10-EF101-S3	27	25-35	M	0.707654	1e-05	25.8095	16.9557	Yes	45	Syria	S Levant
Tell Qarassa North	Early PPNB	8733 -7959 calBC	QR10-EF101-S4	16	17-25	M	0.707511	1.4e-05	25.7374	16.8813	Yes	45	Syria	S Levant
Tell Qarassa North	Early PPNB	8733 -7959 calBC	QR10-EF101-S5	17	17-25	M	0.707654	6e-06	24.8414	15.9564	Yes	45	Syria	S Levant
Tell Qarassa North	Early PPNB	8733 -7959 calBC	QR10-EF101-S8	46	25-35	M	0.707518	8e-06	25.6477	16.7887	Yes	45	Syria	S Levant
Tell Qarassa North	Early PPNB	8733 -7959 calBC	QR10-EF16-3-TP2-Y68	47	17-19	F	0.707568	8e-06	25.1888	16.315	Yes	45	Syria	S Levant
Tell Qarassa North	Early PPNB	8733 -7959 calBC	QR10-EF16-Lev 3	37	Adult	Indeterminate	0.707671	6.44257E-06	26.4687	17.6361	Yes	45	Syria	S Levant
Tell Qarassa North	Early PPNB	8733 -7959 calBC	QR10-EF5-Y68	46	25-35	M	0.707672	1.1e-05	24.3858	15.4861	Yes	45	Syria	S Levant
Tell Qarassa North	Early PPNB	8733 -7959 calBC	QR10-UE25-A4-Y68	17	Adult	Indeterminate	0.707657	8e-06	26.3465	17.5099	Yes	45	Syria	S Levant
Tell Qarassa North	Early PPNB	8733 -7959 calBC	QR10-UE52-C4-Y68	45	Adult	Indeterminate	0.707553	8e-06	27.3477	18.5434	Yes	45	Syria	S Levant
Ain Ghazal	MPPNB/PPNB	8150-6950 calBC	AG 82-3079	35	Adult	Indeterminate	0.707975	9e-06	26.1861	17.3444	Yes	45	Jordan	S Levant
Ain Ghazal	MPPNB/PPNB	8150-6950 calBC	AG 83-3073-Burial D	36	Adult	Indeterminate	0.708015	1.1e-05	25.7369	16.8807	Yes	45	Jordan	S Levant
Ain Ghazal	MPPNB/PPNB	8150-6950 calBC	AG 83-3073-LOC 068	22	Adult	Indeterminate	0.707919	9e-06	26.6981	17.8728	Yes	45	Jordan	S Levant
Ain Ghazal	MPPNB/PPNB	8150-6950 calBC	AG 83-3073-LOC 068	22	Adult	Indeterminate	0.708036	1.2e-05	26.6262	17.7987	Yes	45	Jordan	S Levant
Ain Ghazal	MPPNB/PPNB	8150-6950 calBC	AG 83-3074.072-LOC 005	11	Adult	Indeterminate	0.708016	9e-06	26.6981	17.8728	Yes	45	Jordan	S Levant
Ain Ghazal	MPPNB/PPNB	8150-6950 calBC	AG 83-3082-LOC 007	45	Adult	Indeterminate	0.707922	8e-06	25.8919	17.0407	Yes	45	Jordan	S Levant
Ain Ghazal	MPPNB/PPNB	8150-6950 calBC	AG 83-3083.008-LOC 011	35	Adult	Indeterminate	0.708048	1e-05	26.1861	17.3444	Yes	45	Jordan	S Levant
Ain Ghazal	MPPNB/PPNB	8150-6950 calBC	AG 83-3083.054-LOC 011	23	Adult	Indeterminate	0.708078	1.3e-05	26.4055	17.5709	Yes	45	Jordan	S Levant
Ain Ghazal	MPPNB/PPNB	8150-6950 calBC	AG 84-3082-LOC 127	46	Adult	Indeterminate	0.708041	1e-05	25.9876	17.1395	Yes	45	Jordan	S Levant
Ain Ghazal	MPPNB/PPNB	8150-6950 calBC	AG 84-3083.112-LOC 024	48	Adult	Indeterminate	0.708006	9e-06	26.0817	17.2366	Yes	45	Jordan	S Levant
Ain Ghazal	MPPNB/PPNB	8150-6950 calBC	AG 84-3680.11-LOC 010	53	<2	Indeterminate	0.708005	9e-06	24.8527	15.968	No	45	Jordan	S Levant
Ain Ghazal	MPPNB/PPNB	8150-6950 calBC	AG 88-2872.05-LOC 005	43	Adult	Indeterminate	0.708026	1.1e-05	26.1652	17.3229	Yes	45	Jordan	S Levant
Kharaysin	Middle PPNB	8050-7050 calBC	KH16-SU131-2	46	Adult	Indeterminate	0.70806	1.1e-05	27.1072	18.2952	Yes	45	Jordan	S Levant
Kharaysin	Middle PPNB	8050-7050 calBC	KH16-SU84	46	20-30	F	0.708077	8e-06	26.8703	18.0507	Yes	45	Jordan	S Levant
Kharaysin	Middle PPNB	8050-7050 calBC	KH17-UE168-33495	36	Adult	M	0.708082	1.1e-05	26.1275	17.2839	Yes	45	Jordan	S Levant
Kharaysin	Middle PPNB	8050-7050 calBC	KH17-UE177-34904	23	Adult	F	0.70806	9e-06	26.7219	17.8975	Yes	45	Jordan	S Levant
Kharaysin	Middle PPNB	8050-7050 calBC	KH17-UE185	47	33-45	Indeterminate	0.708087	7e-06	26.4716	17.6391	Yes	45	Jordan	S Levant
Kharaysin	Middle PPNB	8050-7050 calBC	KH17-UE186-35581	37	17-25	Indeterminate	0.708129	9e-06	26.4299	17.5961	Yes	45	Jordan	S Levant
Kharaysin	Middle PPNB	8050-7050 calBC	KH17-UE471-30399	26	25-35	F	0.708086	1e-05	25.5747	16.7133	Yes	45	Jordan	S Levant
Kharaysin	Middle PPNB	8050-7050 calBC	KH18-SU1050	25	20-30	F	0.708106	1e-05	25.752	16.8963	Yes	45	Jordan	S Levant
Kharaysin	Middle PPNB	8050-7050 calBC	KH18-UE800-46161	27	Adult	Indeterminate	0.708112	9e-06	26.1288	17.2852	Yes	45	Jordan	S Levant
Basta	Late PPNB	7540-7040 calBC	B14	26	40-55	F	0.70884	3.5e-05			No	46	Jordan	S Levant
Basta	Late PPNB	7540-7040 calBC	B16/1	48	45-69	F	0.708123	3.2e-05			Yes	46	Jordan	S Levant
Basta	Late PPNB	7540-7040 calBC	B2	18	20-25	F	0.70818	5e-05			Yes	46	Jordan	S Levant
Basta	Late PPNB	7540-7040 calBC	B20	24	5-9	?	0.708176	2.3e-05			Yes	46	Jordan	S Levant
Basta	Late PPNB	7540-7040 calBC	B32	16	5-6	?	0.708174	3.3e-05			Yes	46	Jordan	S Levant
Basta	Late PPNB	7540-7040 calBC	B33	36	13-15	F	0.708147	3.9e-05			Yes	46	Jordan	S Levant
Basta	Late PPNB	7540-7040 calBC	B35	38	22-25	F	0.70813	3.1e-05			Yes	46	Jordan	S Levant
Basta	Late PPNB	7540-7040 calBC	B37	38	30-39	M	0.708157	1.4e-05			Yes	46	Jordan	S Levant
Basta	Late PPNB	7540-7040 calBC	B38	48	40-49	M	0.708153	5e-05			Yes	46	Jordan	S Levant
Basta	Late PPNB	7540-7040 calBC	B39/1	26	6-10	?	0.708159	7.5e-05			Yes	46	Jordan	S Levant
Basta	Late PPNB	7540-7040 calBC	B39/2	35	7-10	?	0.708191	1.5e-05			No, but only M1	46	Jordan	S Levant
Basta	Late PPNB	7540-7040 calBC	B39/3o.4	18	35-49	M	0.708162	1.4e-05			Yes	46	Jordan	S Levant
Basta	Late PPNB	7540-7040 calBC	B4	28	30-39	F	0.708143	1.4e-05			Yes	46	Jordan	S Levant
Basta	Late PPNB	7540-7040 calBC	B40	18	50-65	F	0.708175	1.9e-05			Yes	46	Jordan	S Levant
Basta	Late PPNB	7540-7040 calBC	B5	26	4-8	?	0.70817	1.4e-05			Yes	46	Jordan	S Levant
Basta	Late PPNB	7540-7040 calBC	B5060/1	15	8-11	?	0.708117	2.8e-05			Yes	46	Jordan	S Levant
Basta	Late PPNB	7540-7040 calBC	B6/1	18	30-49	F	0.708165	5.9e-05			Yes	46	Jordan	S Levant
Basta	Late PPNB	7540-7040 calBC	B7/1	25	10-12	?	0.708137	7.1e-05			Yes	46	Jordan	S Levant
Basta	Late PPNB	7540-7040 calBC	B7/2	25	8-12	?	0.708182	1.2e-05			Yes	46	Jordan	S Levant
Basta	Late PPNB	7540-7040 calBC	B7/4	38	11-14	?	0.708188	3.5e-05			Yes	46	Jordan	S Levant
Basta	Late PPNB	7540-7040 calBC	B8/1	16	4-8	?	0.707991	4e-05			No	46	Jordan	S Levant
Basta	Late PPNB	7540-7040 calBC	B9	18	30-39	M	0.708164	1.2e-05			Yes	46	Jordan	S Levant
Ba`ja	Late PPNB	7200-6850 calBC	MA-172897	75	3-4		0.70811	2e-05			Yes	47	Jordan	S Levant
Ba`ja	Late PPNB	7200-6850 calBC	MA-172898	48	25-35		0.70812	2e-05			Yes	47	Jordan	S Levant
Ba`ja	Late PPNB	7200-6850 calBC	MA-204350	36	2024-04-03		0.70814	1e-05			Yes	47	Jordan	S Levant
Ba`ja	Late PPNB	7200-6850 calBC	MA-204351	47	8±2		0.70808	2e-05			Yes	47	Jordan	S Levant
Ba`ja	Late PPNB	7200-6850 calBC	MA-204352	47	7±2		0.7081	2e-05			Yes	47	Jordan	S Levant
Ba`ja	Late PPNB	7200-6850 calBC	MA-204353	26	2024-02-01		0.70809	2e-05			Yes	47	Jordan	S Levant
Ba`ja	Late PPNB	7200-6850 calBC	MA-204354	26	2024-04-03		0.70808	2e-05			Yes	47	Jordan	S Levant
Ba`ja	Late PPNB	7200-6850 calBC	MA-204355	46	3+		0.70809	2e-05			Yes	47	Jordan	S Levant
Ba`ja	Late PPNB	7200-6850 calBC	MA-204356	47	15±3		0.70809	2e-05			Yes	47	Jordan	S Levant
Ba`ja	Late PPNB	7200-6850 calBC	MA-204357	46	2±8mon		0.70811	2e-05			Yes	47	Jordan	S Levant
Ba`ja	Late PPNB	7200-6850 calBC	MA-204358	38	Adult		0.70806	2e-05			Yes	47	Jordan	S Levant
Ba`ja	Late PPNB	7200-6850 calBC	MA-204359	38	Adolescent		0.70807	3e-05			Yes	47	Jordan	S Levant
Ba`ja	Late PPNB	7200-6850 calBC	MA-204360	46	0±2mon		0.7081	2e-05			Yes	47	Jordan	S Levant
Ba`ja	Late PPNB	7200-6850 calBC	MA-204361	27	Adult		0.70809	2e-05			Yes	47	Jordan	S Levant
Ba`ja	Late PPNB	7200-6850 calBC	MA-204362	38	12±3		0.70809	2e-05			Yes	47	Jordan	S Levant
Ba`ja	Late PPNB	7200-6850 calBC	MA-204363	37	Mature		0.70807	2e-05			Yes	47	Jordan	S Levant
Ba`ja	Late PPNB	7200-6850 calBC	MA-204364	46	18-22		0.70805	2e-05			Yes	47	Jordan	S Levant
Ba`ja	Late PPNB	7200-6850 calBC	MA-204365	48			0.70804	2e-05			Yes	47	Jordan	S Levant
Ba`ja	Late PPNB	7200-6850 calBC	MA-205643	46	Subadult		0.70808	2e-05			Yes	47	Jordan	S Levant
Ain Ghazal	PPNC	6950-6450 calBC	AG 82-4454/4455-LOC 010	35	Adult	Indeterminate	0.70795	1.7e-05	26.719	17.8944	Yes	45	Jordan	S Levant
Ain Ghazal	PPNC	6950-6450 calBC	AG 88-4655.18-LOC 18	37	Adult	Indeterminate	0.707959	7e-06	26.3742	17.5385	Yes	45	Jordan	S Levant
Ain Ghazal	PPNC	6950-6450 calBC	AG 89-3283.134-LOC 108	75	<2	Indeterminate	0.70797	1.1e-05	26.3169	17.4794	Yes	45	Jordan	S Levant
Ain Ghazal	PPNC	6950-6450 calBC	AG 89-4455.13-LOC 102	27	Adult	Indeterminate	0.707874	1.2e-05	26.9384	18.1209	Yes	45	Jordan	S Levant
Ain Ghazal	PPNC	6950-6450 calBC	AG 89-4455.13-LOC 102	27	Adult	Indeterminate	0.707981	1.2e-05	28.1607	19.3826	No	45	Jordan	S Levant
Ain Ghazal	PPNC	6950-6450 calBC	AG 89-5918-LOC 021	23	Adult	Indeterminate	0.707884	1e-05	26.6772	17.8513	Yes	45	Jordan	S Levant
Ain Ghazal	PPNC	6950-6450 calBC	AG 89-6260.76-LOC 029	35	Adult	Indeterminate	0.707912	9e-06	25.6533	16.7945	Yes	45	Jordan	S Levant
Ain Ghazal	PPNC	6950-6450 calBC	AG 89-LOC 045	33	Adult	Indeterminate	0.708029	7e-06	26.0608	17.215	Yes	45	Jordan	S Levant
Ain Ghazal	PPNC	6950-6450 calBC	AG 94-4454.13 Burial 2	45	Adult	Indeterminate	0.707991	8e-06	26.8234	18.0022	Yes	45	Jordan	S Levant
Ain Ghazal	PPNC	6950-6450 calBC	AG 96-EFD14-LOC 030	33	Adult	Indeterminate	0.707952	9e-06	26.6458	17.8189	Yes	45	Jordan	S Levant
Beisamoun	Transition LPPNB-PPNC	7250-7050 calBC	BN14-Locus268	16	Adult	Indeterminate	0.707861	1.1e-05	25.6035	16.7431	Yes	45	Jordan	S Levant
Beisamoun	Transition LPPNB-PPNC	7250-7050 calBC	BN14-Locus269A-54	62	2.5-4	Indeterminate	0.707877	9e-06	26.1803	17.3384	Yes	45	Jordan	S Levant
Beisamoun	Transition LPPNB-PPNC	7250-7050 calBC	BN14-Locus269B-21	38	Adolescent	Indeterminate	0.707858	5.3603E-06	25.6138	16.7537	Yes	45	Jordan	S Levant
Beisamoun	Early PPNC	7050 calBC	BN10-Locus230-13	16	>50	Indeterminate	0.708211	4.13877E-06	25.8404	16.9876	No	45	Jordan	S Levant
Beisamoun	Early PPNC	7050 calBC	BN10-Locus231-1	37	6-7	Indeterminate	0.707923	8e-06	25.6653	16.8069	Yes	45	Jordan	S Levant
Nevali Cori	PPNB I	8700-8300 BC	NEV001B	M2	Infans II, (9) 10 to 13 (14) years	Indeterminate	0.708214		24.0029	15.0909	No	39	Türkiye	Anatolia
Nevali Cori	PPNB I	8700-8300 BC	NEV002B	M2	Infans II (up to Juvenile), 12 to 14 (15) years	Indeterminate	0.708237		23.7967	14.8781	No	39	Türkiye	Anatolia
Nevali Cori	PPNB I	8700-8300 BC	NEV003B	M2	Probably early adult	M	0.708235		24.7245	15.8358	No	39	Türkiye	Anatolia
Nevali Cori	PPNB I	8700-8300 BC	NEV004A	M2	Adult, probably early adult	M	0.708133		24.6214	15.7294	No	39	Türkiye	Anatolia
Nevali Cori	PPNB I	8700-8300 BC	NEV005B	M2	Adult, probably early adult to late adult	F	0.708116		23.3675	14.4351	No	39	Türkiye	Anatolia
Nevali Cori	PPNB I	8700-8300 BC	NEV014B	M1	7-9 to 10-12		0.707996		25.7554	16.8999	Yes	39	Türkiye	Anatolia
Nevali Cori	PPNB I	8700-8300 BC	NEV017A	M2	Late adult up to early mature	F	0.708118		25.0338	16.155	No	39	Türkiye	Anatolia
Nevali Cori	PPNB II	8300-7900 BC	NEV008A	M2	Juvenile to early adult, 15 ± 36 mon	Indeterminate	0.708092		24.9519	16.0704	No	39	Türkiye	Anatolia
Nevali Cori	PPNB II	8300-7900 BC	NEV009C	M2	Probably early adult to late adult	F	0.708029		24.6695	15.779	Yes	39	Türkiye	Anatolia
Nevali Cori	PPNB II	8300-7900 BC	NEV010A	M2	Probably early adult	M	0.707994		24.8106	15.9246	Yes	39	Türkiye	Anatolia
Nevali Cori	PPNB II	8300-7900 BC	NEV011B	M2	probably early adult to late adult (mature)	F	0.708022		24.6229	15.7309	Yes	39	Türkiye	Anatolia
Nevali Cori	PPNB IIIa	7900-7500 BC	NEV013A	M1	9 years ± 24 month, 7 to 11 years, Infans II	Indeterminate	0.707993		26.2709	17.4319	Yes	39	Türkiye	Anatolia
Nevali Cori	PPNB IIIa	7900-7500 BC	NEV015B	M2	11 years ± 30 months, 8.4 to 13.6 years, Infans II	M	0.708009		25.6524	16.7935	Yes	39	Türkiye	Anatolia
Nevali Cori	Halaf	5500-5000 BC	NEV034C	M2	Probably early adult (up to late adult)	F	0.707919		27.2258	18.4176	Yes	39	Türkiye	Anatolia
Nevali Cori	Halaf	5500-5000 BC	NEV035A	M2	Probably adult	Indeterminate	0.707917		27.2704	18.4636	Yes	39	Türkiye	Anatolia
Jericho	PPNA	8500-7500 BC	JCH019.B	M1	n/a		0.708014	1.2e-05	28.8807	20.1258	Yes	48	Palestine	S Levant
Jericho	PPNA	8500-7500 BC	JCH065.B	m1 (deciduous)	root broken; age estimation n/a; at least 18months		0.708025	1.3e-05	28.69	19.9289	Yes	48	Palestine	S Levant
Jericho	PPNA	8500-7500 BC	JCH054.C	M2	Adult; over 35		0.708163	1.1e-05	28.0144	19.2316	Yes	48	Palestine	S Levant
Jericho	PPNB	7500-6000 BC	JCH003.C	M2	Adult; age estimation NP due to sedimentation		0.708004	1.4e-05	29.0122	20.2614	Yes	48	Palestine	S Levant
Jericho	PPNB	7500-6000 BC	JCH004.C	M3			0.707998	1e-05	27.1616	18.3513	Yes	48	Palestine	S Levant
Jericho	PPNB	7500-6000 BC	JCH011.C	M1	Adult; 24-30 years		0.708069	1.2e-05	27.835	19.0463	Yes	48	Palestine	S Levant
Jericho	PPNB	7500-6000 BC	JCH015.B	M2	Adult; 24-30 years		0.708011	1.3e-05	27.9463	19.1613	Yes	48	Palestine	S Levant
Jericho	PPNB	7500-6000 BC	JCH042.C	P3	Young adult; 16-20 years		0.708064	1.1e-05	27.1914	18.3821	Yes	48	Palestine	S Levant
Jericho	PPNB	7500-6000 BC	JCH053.B	M1	Subadult; around 6 years		0.708058	1.1e-05	28.7215	19.9614	Yes	48	Palestine	S Levant
Jericho	PPNB	7500-6000 BC	JCH055.B	m2	Subadult; 8 years (±24 mths)		0.708037	1.1e-05	29.7059	20.9775	Yes	48	Palestine	S Levant
Jericho	PPNB	7500-6000 BC	JCH056.B	M2	Subadult? Age estimation NP due to sedimentation		0.708065	1e-05	28.3987	19.6282	Yes	48	Palestine	S Levant
Jericho	PPNB	7500-6000 BC	JCH057.B	M2	Adult; 20-24 years		0.708062	1.1e-05	27.7342	18.9423	Yes	48	Palestine	S Levant
Jericho	PPNB	7500-6000 BC	JCH058.C	M2	Young adult; 20-24 years		0.70805	1.2e-05	27.1287	18.3173	Yes	48	Palestine	S Levant
Jericho	PPNB	7500-6000 BC	JCH059.B	M2	Adult; 30-35 years		0.70806	1.2e-05	28.0374	19.2553	Yes	48	Palestine	S Levant
Jericho	PPNB	7500-6000 BC	JCH060.B	M2+M3	Adult; accurate age estimation NP due to chipped crowns; at least 20-24 years		0.708018	1e-05	27.7249	18.9327	Yes	48	Palestine	S Levant
Jericho	PPNB	7500-6000 BC	JCH061.D	M2	Adult; 20-24 years		0.708497	1.1e-05	28.2333	19.4575	No	48	Palestine	S Levant
Jericho	PPNB	7500-6000 BC	JCH062.C	M2	Subadult; 12-18 years		0.708006	1.3e-05	27.2741	18.4674	Yes	48	Palestine	S Levant
Jericho	PPNB	7500-6000 BC	JCH063.E	M2	Young adult; 16-20 years		0.708077	1.2e-05	27.0964	18.284	Yes	48	Palestine	S Levant
Jericho	PPNB	7500-6000 BC	JCH064.B	M2	Young adult; 18-22 years		0.708017	1.1e-05	26.2395	17.3995	Yes	48	Palestine	S Levant
Jericho	PPNB	7500-6000 BC	JCH066.C	M1	Subadult; around 5 years		0.708003	1.1e-05			Yes	48	Palestine	S Levant
Jericho	PPNB	7500-6000 BC	JCH067.A	M1	Subadult; around 3 years?		0.707954	1.1e-05	27.9121	19.126	Yes	48	Palestine	S Levant
Jericho	PPNB	7500-6000 BC	JCH068.B	M1	Subadult; around 3 years?		0.708064	1e-05	30.3886	21.6822	Yes	48	Palestine	S Levant
Jericho	PPNB	7500-6000 BC	JCH069.A	M1	Adult; 20-24 years		0.708034	9e-06	29.4584	20.722	Yes	48	Palestine	S Levant
Jericho	PPNB	7500-6000 BC	JCH070.B	m2	Subadult; arouond 18 months?		0.70798	1.1e-05	27.6661	18.8721	Yes	48	Palestine	S Levant
Jericho	PPNB	7500-6000 BC	JCH071.B	I1	Subadult; around 6 years		0.708027	1.3e-05	28.0978	19.3176	Yes	48	Palestine	S Levant
Jericho	PPNB	7500-6000 BC	JCH072.B	m2	Subadult; at least 2 years (¬±8 mths)		0.707974	1e-05	28.0176	19.2348	Yes	48	Palestine	S Levant
Jericho	PPNB	7500-6000 BC	JCH074.A	M3	Adult; 20-24 years		0.708102	1e-05	27.8512	19.0631	Yes	48	Palestine	S Levant
Jericho	PPNB	7500-6000 BC	JCH075.A	C	Young adult; 16-20 years		0.708146	1.2e-05	27.1488	18.3381	Yes	48	Palestine	S Levant
Jericho	PPNB	7500-6000 BC	JCH076.B	M3	Young adult? 18-22 years		0.70816	1.2e-05	27.7868	18.9966	Yes	48	Palestine	S Levant
Jericho	PPNB	7500-6000 BC	JCH084.B	M1	Adult; 24-30 years		0.708407	1.2e-05	26.898	18.0792	No	48	Palestine	S Levant
Jericho	PPNB	7500-6000 BC	JCH086.B	M3	Adult; 18-22 years		0.708061	1.2e-05	30.058	21.341	Yes	48	Palestine	S Levant
Jericho	PPNB	7500-6000 BC	JCH087.C	M1	Adult; 40-45 years		0.707999	1.2e-05	27.206	18.3971	Yes	48	Palestine	S Levant
Jericho	PPNB	7500-6000 BC	JCH089.A	P3	Adult; 40-50 years		0.708104	1.3e-05	27.5859	18.7893	Yes	48	Palestine	S Levant
Jericho	PPNB	7500-6000 BC	JCH092.A	M1	Adult; 35-40 years		0.708087	9e-06	27.8168	19.0276	Yes	48	Palestine	S Levant
Jericho	PPNB	7500-6000 BC	JCH093.C	Molar/M1	NP due to break		0.708073	1.1e-05	27.0249	18.2102	Yes	48	Palestine	S Levant
Jericho	PPNB	7500-6000 BC	JCH096.A	M2	Adult; 20-24 years		0.707905	9e-06	28.2029	19.4261	Yes	48	Palestine	S Levant
Jericho	PPNB	7500-6000 BC	JCH097.A	probably M1	Adult; age estimation NP due to sedimentation		0.708153	1.2e-05	26.5851	17.7562	Yes	48	Palestine	S Levant
Jericho	PPNB	7500-6000 BC	JCH099.A	Canine	Adult; at least between 20-24 years		0.708132	1.5e-05	28.5703	19.8054	Yes	48	Palestine	S Levant
Jericho	PPNB	7500-6000 BC	JCH100.B	M1	Adult; at least 20-24 years		0.707974	1.2e-05	28.2127	19.4363	Yes	48	Palestine	S Levant
Jericho	PPNB	7500-6000 BC	JCH103.B	I1	Subadult; between 4 and 5 years		0.707978	1.1e-05	27.7374	18.9456	Yes	48	Palestine	S Levant
Jericho	PPNB	7500-6000 BC	JCH104.C	M1	Subadult; 3-4 years		0.708007	1.2e-05	27.4157	18.6136	Yes	48	Palestine	S Levant
Jericho	PPNB	7500-6000 BC	JCH105.B	M2	Subadult; around 9-10 years		0.708126	1.2e-05	27.3705	18.5669	Yes	48	Palestine	S Levant
Jericho	PPNB	7500-6000 BC	JCH106.B	M2	Subadult; around 7 years?		0.708114	1e-05	29.3156	20.5747	Yes	48	Palestine	S Levant
Jericho	PPNB	7500-6000 BC	JCH107.B	M1	Subadult; around 7 years		0.708062	1.3e-05	28.0725	19.2915	Yes	48	Palestine	S Levant
Pinarbasi	Epipalaeolithic	13646-13284 calBC	PB14ZBD		Adult	M	0.70789		27.2	18.3909	Yes	49	Türkiye	Anatolia
Pinarbasi	PPNA-MPPNB	9800-7800 calBC	PB9ABM		Subadult	Indeterminate	0.70779		24.47	15.573	Yes	49	Türkiye	Anatolia
Pinarbasi	PPNA-MPPNB	9800-7800 calBC	PB9ZAN		Adult	F?	0.70789		24.07	15.1602	Yes	49	Türkiye	Anatolia
Pinarbasi	PPNA-MPPNB	9800-7800 calBC	PB9ZAQ		Adult	Indeterminate	0.70791		23.66	14.737	Yes	49	Türkiye	Anatolia
Boncuklu	EN	8300-7800 calBC	BKMMBF		Adult	Indeterminate	0.70793		24.63	15.7382	Yes	49	Türkiye	Anatolia
Boncuklu	EN	8300-7800 calBC	BKZHAF		Adult	F	0.70794		24.94	16.0582	Yes	49	Türkiye	Anatolia
Boncuklu	EN	8300-7800 calBC	BKZHAJ		Adult	F	0.70794		25.31	16.4401	Yes	49	Türkiye	Anatolia
Boncuklu	EN	8300-7800 calBC	BKZHB		Adult	F	0.70803		29.23	20.4863	Yes	49	Türkiye	Anatolia
Boncuklu	EN	8300-7800 calBC	BKZHBD		Adult	M	0.70797		25.15	16.2749	Yes	49	Türkiye	Anatolia
Boncuklu	EN	8300-7800 calBC	BKZHBJ		Adult	M	0.70799		24.96	16.0788	Yes	49	Türkiye	Anatolia
Boncuklu	EN	8300-7800 calBC	BKZHF		Adult	M	0.70792		26.61	17.7819	Yes	49	Türkiye	Anatolia
Boncuklu	EN	8300-7800 calBC	BKZHJ		Adult	M	0.70796		26.62	17.7923	Yes	49	Türkiye	Anatolia
Boncuklu	EN	8300-7800 calBC	BKZHM		Adult	F	0.70796		26.68	17.8542	Yes	49	Türkiye	Anatolia
Boncuklu	EN	8300-7800 calBC	BKZHP		Subadult	Indeterminate	0.70785		26.43	17.5961	Yes	49	Türkiye	Anatolia
Boncuklu	EN	8300-7800 calBC	BKZKO		Adult	M	0.70801		26.2	17.3587	Yes	49	Türkiye	Anatolia
Boncuklu	EN	8300-7800 calBC	BKZMM		Adult	M	0.70799		24.74	15.8517	Yes	49	Türkiye	Anatolia
Boncuklu	EN	8300-7800 calBC	BKZMNN		Adult	Indeterminate	0.70787		26.72	17.8955	Yes	49	Türkiye	Anatolia
Boncuklu	EN	8300-7800 calBC	BKZMNR		Adult	Indeterminate	0.70787		23.52	14.5924	Yes	49	Türkiye	Anatolia
Boncuklu	EN	8300-7800 calBC	BKZMOJ		Adult	M	0.70796		23.97	15.0569	Yes	49	Türkiye	Anatolia
Boncuklu	EN	8300-7800 calBC	BKZQC		Adult	M?	0.708		25.9	17.0491	Yes	49	Türkiye	Anatolia
Boncuklu	EN	8300-7800 calBC	BKZQI		Subadult	Indeterminate	0.70805		26.17	17.3278	Yes	49	Türkiye	Anatolia
Boncuklu	EN	8300-7800 calBC	BKZQM		Adult	F?	0.70801		26.36	17.5239	Yes	49	Türkiye	Anatolia
Catalhoyuk	LN Early	7100-6700 calBC	CH10529		Adult	Indeterminate	0.70801		26.36	17.5239	Yes	49	Türkiye	Anatolia
Catalhoyuk	LN Middle	6700-6500 calBC	CH10813		Adult	M	0.70807		25.55	16.6878	Yes	49	Türkiye	Anatolia
Catalhoyuk	LN Middle	6700-6500 calBC	CH10829		Adult	F	0.7079		26.67	17.8439	Yes	49	Türkiye	Anatolia
Catalhoyuk	LN Middle	6700-6500 calBC	CH10840		Adult	M	0.70797		25.82	16.9665	Yes	49	Türkiye	Anatolia
Catalhoyuk	LN Late	6500-6300 calBC	CH11493		Adult	M?	0.70791		26.4	17.5652	Yes	49	Türkiye	Anatolia
Catalhoyuk	LN Late	6500-6300 calBC	CH11647		Adult	M?	0.70783		26.86	18.04	Yes	49	Türkiye	Anatolia
Catalhoyuk	LN Late	6500-6300 calBC	CH11649		Adult	F	0.70796		25.78	16.9252	Yes	49	Türkiye	Anatolia
Catalhoyuk	LN Late	6500-6300 calBC	CH11655		Adult	M?	0.70795		25.58	16.7188	Yes	49	Türkiye	Anatolia
Catalhoyuk	LN Late	6500-6300 calBC	CH11665		Adult	F	0.70794		26.49	17.6581	Yes	49	Türkiye	Anatolia
Catalhoyuk	LN Late	6500-6300 calBC	CH11739		Adult	M?	0.70798		26.68	17.8542	Yes	49	Türkiye	Anatolia
Catalhoyuk	LN Late	6500-6300 calBC	CH11982		Adult	Indeterminate	0.70799		26.35	17.5136	Yes	49	Türkiye	Anatolia
Catalhoyuk	LN Late	6500-6300 calBC	CH12863		Adult	F?	0.70786		25.81	16.9562	Yes	49	Türkiye	Anatolia
Catalhoyuk	LN Late	6500-6300 calBC	CH12875		Adult	M	0.70777		25.06	16.182	Yes	49	Türkiye	Anatolia
Catalhoyuk	LN Late	6500-6300 calBC	CH12935		Adult	Indeterminate	0.70799		25.73	16.8736	Yes	49	Türkiye	Anatolia
Catalhoyuk	LN Late	6500-6300 calBC	CH13124		Adult	F	0.70802		26.18	17.3381	Yes	49	Türkiye	Anatolia
Catalhoyuk	LN Late	6500-6300 calBC	CH13125		Adult	F?	0.70795		25.8	16.9459	Yes	49	Türkiye	Anatolia
Catalhoyuk	LN Late	6500-6300 calBC	CH13126		Adult	M	0.70798		26.02	17.1729	Yes	49	Türkiye	Anatolia
Catalhoyuk	LN Late	6500-6300 calBC	CH13132		Adult	F?	0.70796		26.16	17.3175	Yes	49	Türkiye	Anatolia
Catalhoyuk	LN Late	6500-6300 calBC	CH13133		Adult	M	0.70802		25.79	16.9355	Yes	49	Türkiye	Anatolia
Catalhoyuk	LN Middle	6700-6500 calBC	CH13609		Adult	F	0.70795		25.1	16.2233	Yes	49	Türkiye	Anatolia
Catalhoyuk	LN Late	6500-6300 calBC	CH14032		Adult	F	0.7082		24.73	15.8414	No	49	Türkiye	Anatolia
Catalhoyuk	LN Middle	6700-6500 calBC	CH1425		Adult	Indeterminate	0.70802		26.31	17.4723	Yes	49	Türkiye	Anatolia
Catalhoyuk	LN Middle	6700-6500 calBC	CH14441		Adult	F	0.70797		26.17	17.3278	Yes	49	Türkiye	Anatolia
Catalhoyuk	LN Late	6500-6300 calBC	CH14507		Adult	M	0.70797		25.93	17.08	Yes	49	Türkiye	Anatolia
Catalhoyuk	LN Middle	6700-6500 calBC	CH14753		Adult	F	0.70706		25.04	16.1614	No	49	Türkiye	Anatolia
Catalhoyuk	LN Late	6500-6300 calBC	CH14805		Adult	M?	0.70871				No	49	Türkiye	Anatolia
Catalhoyuk	LN Middle	6700-6500 calBC	CH1481		Adult	F?	0.70802		27.39	18.5871	Yes	49	Türkiye	Anatolia
Catalhoyuk	LN Late	6500-6300 calBC	CH16411		Adult	F?	0.70981		26.62	17.7923	No	49	Türkiye	Anatolia
Catalhoyuk	LN Late	6500-6300 calBC	CH16513		Adult	M	0.70903		28.14	19.3612	No	49	Türkiye	Anatolia
Catalhoyuk	LN Middle	6700-6500 calBC	CH16601		Adult	Indeterminate	0.70802		26.32	17.4826	Yes	49	Türkiye	Anatolia
Catalhoyuk	LN Middle	6700-6500 calBC	CH16638		Adult	Indeterminate	0.70799		25.78	16.9252	Yes	49	Türkiye	Anatolia
Catalhoyuk	LN Middle	6700-6500 calBC	CH17485		Adult	M	0.70802		26.42	17.5858	Yes	49	Türkiye	Anatolia
Catalhoyuk	LN Middle	6700-6500 calBC	CH18447		Adult	Indeterminate	0.70797		25.12	16.244	Yes	49	Türkiye	Anatolia
Catalhoyuk	LN Middle	6700-6500 calBC	CH18464		Adult	Indeterminate	0.70796		24.74	15.8517	Yes	49	Türkiye	Anatolia
Catalhoyuk	LN Middle	6700-6500 calBC	CH1884		Adult	Indeterminate	0.70793		25.88	17.0284	Yes	49	Türkiye	Anatolia
Catalhoyuk	LN Middle	6700-6500 calBC	CH19038		Adult	F	0.70802		26.03	17.1833	Yes	49	Türkiye	Anatolia
Catalhoyuk	LN Middle	6700-6500 calBC	CH1922		Adult	Indeterminate	0.70802		25.02	16.1407	Yes	49	Türkiye	Anatolia
Catalhoyuk	LN Middle	6700-6500 calBC	CH19224		Adult	F	0.70794		26.17	17.3278	Yes	49	Türkiye	Anatolia
Catalhoyuk	LN Middle	6700-6500 calBC	CH1924		Adult	M	0.70794		25.27	16.3988	Yes	49	Türkiye	Anatolia
Catalhoyuk	LN Middle	6700-6500 calBC	CH1925		Adult	Indeterminate	0.70802		25.71	16.853	Yes	49	Türkiye	Anatolia
Catalhoyuk	LN Middle	6700-6500 calBC	CH1926		Adult	F	0.70801		26.42	17.5858	Yes	49	Türkiye	Anatolia
Catalhoyuk	LN Middle	6700-6500 calBC	CH1949		Adult	F	0.70801		26.37	17.5342	Yes	49	Türkiye	Anatolia
Catalhoyuk	LN Middle	6700-6500 calBC	CH1995		Adult	F?	0.70794		24.91	16.0272	Yes	49	Türkiye	Anatolia
Catalhoyuk	LN Middle	6700-6500 calBC	CH20351		Adult	F?	0.70795		25.7	16.8426	Yes	49	Türkiye	Anatolia
Catalhoyuk	LN Middle	6700-6500 calBC	CH20377		Adult	F?	0.70798		26.46	17.6271	Yes	49	Türkiye	Anatolia
Catalhoyuk	LN Middle	6700-6500 calBC	CH2056		Adult	M	0.7079		25.11	16.2336	Yes	49	Türkiye	Anatolia
Catalhoyuk	LN Middle	6700-6500 calBC	CH2058		Adult	F?	0.70795		25.77	16.9149	Yes	49	Türkiye	Anatolia
Catalhoyuk	LN Middle	6700-6500 calBC	CH20810		Adult	M?	0.70797		24.96	16.0788	Yes	49	Türkiye	Anatolia
Catalhoyuk	LN Middle	6700-6500 calBC	CH20824		Adult	F	0.70818		26.53	17.6994	No	49	Türkiye	Anatolia
Catalhoyuk	LN Middle	6700-6500 calBC	CH20830		Adult	F?	0.70801		26.07	17.2246	Yes	49	Türkiye	Anatolia
Catalhoyuk	LN Middle	6700-6500 calBC	CH2115		Adult	F	0.70799		25.79	16.9355	Yes	49	Türkiye	Anatolia
Catalhoyuk	LN Middle	6700-6500 calBC	CH21550		Adult	F	0.70797		25.81	16.9562	Yes	49	Türkiye	Anatolia
Catalhoyuk	LN Middle	6700-6500 calBC	CH21571		Adult	F	0.70802		25.57	16.7085	Yes	49	Türkiye	Anatolia
Catalhoyuk	LN Middle	6700-6500 calBC	CH21672		Adult	F	0.70794		25.39	16.5227	Yes	49	Türkiye	Anatolia
Catalhoyuk	LN Middle	6700-6500 calBC	CH21685		Adult	F?	0.70795		26.24	17.4	Yes	49	Türkiye	Anatolia
Catalhoyuk	LN Middle	6700-6500 calBC	CH2169		Adult	M	0.708		25.81	16.9562	Yes	49	Türkiye	Anatolia
Catalhoyuk	LN Middle	6700-6500 calBC	CH21700		Adult	Indeterminate	0.70796		26.31	17.4723	Yes	49	Türkiye	Anatolia
Catalhoyuk	LN Middle	6700-6500 calBC	CH21778		Adult	Indeterminate	0.70796		26.45	17.6168	Yes	49	Türkiye	Anatolia
Catalhoyuk	LN Early	7100-6700 calBC	CH21802		Adult	Indeterminate	0.70797		26.53	17.6994	Yes	49	Türkiye	Anatolia
Catalhoyuk	LN Middle	6700-6500 calBC	CH2529		Adult	F	0.70797		25.74	16.8839	Yes	49	Türkiye	Anatolia
Catalhoyuk	LN Middle	6700-6500 calBC	CH2886		Adult	M?	0.70796		25.72	16.8633	Yes	49	Türkiye	Anatolia
Catalhoyuk	LN Middle	6700-6500 calBC	CH30007		Adult	M	0.70799		26.82	17.9987	Yes	49	Türkiye	Anatolia
Catalhoyuk	LN Early	7100-6700 calBC	CH30351		Adult	F?	0.70792		25.89	17.0388	Yes	49	Türkiye	Anatolia
Catalhoyuk	LN Middle	6700-6500 calBC	CH30928		Adult	F?	0.70797		25.52	16.6568	Yes	49	Türkiye	Anatolia
Catalhoyuk	LN Early	7100-6700 calBC	CH3368		Adult	M	0.70801		25.28	16.4091	Yes	49	Türkiye	Anatolia
Catalhoyuk	LN Early	7100-6700 calBC	CH4394		Adult	M?	0.70793		25.94	17.0904	Yes	49	Türkiye	Anatolia
Catalhoyuk	LN Early	7100-5950 calBC	CH5169		Adult	F	0.70769		23.55	14.6234	Yes	49	Türkiye	Anatolia
Catalhoyuk	LN Middle	6700-6500 calBC	CH5658		Adult	M?	0.70796		25.45	16.5846	Yes	49	Türkiye	Anatolia
Catalhoyuk	LN Middle	6700-6500 calBC	CH5750		Adult	F?	0.70795		25.43	16.5639	Yes	49	Türkiye	Anatolia
Catalhoyuk	LN Middle	6700-6500 calBC	CH5774		Adult	F?	0.70854		24.62	15.7279	No	49	Türkiye	Anatolia
Catalhoyuk	LN Late	6500-6300 calBC	CH5818		Adult	F	0.70793		25.29	16.4194	Yes	49	Türkiye	Anatolia
Catalhoyuk	LN Middle	6700-6500 calBC	CH8113		Adult	M?	0.70799		25.89	17.0388	Yes	49	Türkiye	Anatolia
Catalhoyuk	LN Middle	6700-6500 calBC	CH8114		Adult	Indeterminate	0.70799		26.17	17.3278	Yes	49	Türkiye	Anatolia
Catalhoyuk	LN Middle	6700-6500 calBC	CH8115		Adult	F	0.70799		26.1	17.2555	Yes	49	Türkiye	Anatolia
Catalhoyuk	LN Middle	6700-6500 calBC	CH8409		Adult	Indeterminate	0.70803		26.28	17.4413	Yes	49	Türkiye	Anatolia
Catalhoyuk	LN Middle	6700-6500 calBC	CH8423		Adult	Indeterminate	0.70802		26.02	17.1729	Yes	49	Türkiye	Anatolia
Catalhoyuk	LN Middle	6700-6500 calBC	CH8598		Adult	M	0.7079		26	17.1523	Yes	49	Türkiye	Anatolia

## Sheet: Table S9
Table S9. Modern Syrian rainfall and river water δ18O values (GNIP, GNIR and OIPC) converted to δ18O(v-smow)
Data source	δ18Omw ‰	δ18O(v-smow) ‰
GNIP individual measurements precipitation for Syria	-12.22 to 4.21	14.03 to 22.76
GNIP annual weighted mean precipitation for Syria	-10.26 to -3.29	15.07 to 18.77
GNIP annual weighted means precipitation at Raqqa, Aleppo and Jarablous	-9.19 to -4.86	15.64 to 17.94
GNIR Middle Euphrates River (Jarablous, Qaraqousak and Maskaneh)	-9.02 to -5.35	15.73 to 17.68
GNIR Balikh River (Raqqa)	-6.63 to -5.1	17.00 to 17.81
OIPC Precipitation estimated at Cheikh Hassan, Dja’de, Mureybet	-6.3	17.18
OIPC Precipitation estimated at Halula	-6.5	17.08
OIPC Precipitation estimated at Sabi Abyad	-5.9	17.39
